# Supplementary material for: Exploring the Potential Mechanism of Chuanxiong Rhizoma Treatment for Migraine Based on Systems Pharmacology
Source: Evid Based Complement Alternat Med. 2021 Dec 28;2021:2809004. doi: 10.1155/2021/2809004 (PMC8727101; doi:10.1155/2021/2809004)
Supplement: Supplementary Materials — Supplementary Table S1: active compounds of CR). A total of 248 candidate compounds were included. Supplementary Table S2: relevant targets of CR active compounds. Supplementary Table S3: targets for Migraine. Supplementary Table S4: overlapping targets between disease and drug. Supplementary Table S5: details of the active compounds of CR and overlapping targets. Supplementary Table S6: the details of the PPI network. Supplementary Table S7: details of the GO enrichment analysis. Supplementary Table S8: details of the KEGG pathway enrichment analysis. [file 2809004.f1.zip]

Archive with 8 entries (8 files):
- 2809004.f1/Supplementary Table S1 active compounds of CR (1).doc
- 2809004.f1/Supplementary Table S2 The relevant targets of CR active compounds (1).doc
- 2809004.f1/Supplementary Table S3 The targets for Migraine (1).doc
- 2809004.f1/Supplementary Table S4 The Overlapping targets between disease and drug (1).doc
- 2809004.f1/Supplementary Table S5 Details of the active compounds of CR and overlapping targets (1).doc
- 2809004.f1/Supplementary Table S6 The details of the PPI network (1).doc
- 2809004.f1/Supplementary Table S7 Details of the GO enrichment analysis (1).doc
- 2809004.f1/Supplementary Table S8 Details of the KEGG pathway enrichment analysis (1).doc
